# Supplementary material for: 5-Bromo-1H-pyrrolo­[2,3-b]pyridine
Source: Acta Crystallogr Sect E Struct Rep Online. 2013 Feb 16;69(Pt 3):o381. doi: 10.1107/S1600536813004157 (PMC3588463; doi:10.1107/S1600536813004157)
Supplement: Supplementary file 2 [file e-69-0o381-Isup2.hkl]

# 
# h,k,l, Fc-squared, Fo-squared, sigma(Fo-squared) and status flag 
# 
data_I
_shelx_title ' ip_11_02_slow in P2(1)/c' 
_shelx_refln_list_code          4 
_shelx_F_calc_maximum      186.71 
_exptl_crystal_F_000       384.00 
_reflns_d_resolution_high  0.8411 
 
loop_ 
 _symmetry_equiv_pos_as_xyz 
 'x, y, z' 
 '-x, y+1/2, -z+1/2' 
 '-x, -y, -z' 
 'x, -y-1/2, z-1/2' 
 
_cell_length_a     8.9082 
_cell_length_b    13.3632 
_cell_length_c     5.8330 
_cell_angle_alpha  90.000 
_cell_angle_beta  103.403 
_cell_angle_gamma  90.000 
 
_shelx_F_squared_multiplier     1.000 
 
loop_ 
 _refln_index_h 
 _refln_index_k 
 _refln_index_l 
 _refln_F_squared_calc 
 _refln_F_squared_meas 
 _refln_F_squared_sigma 
 _refln_observed_status 
   2   0   0     7711.06     8905.99    136.73 o 
   3   0   0    13583.07    16261.91    135.59 o 
   4   0   0     3614.07     3975.17    124.26 o 
   5   0   0     5917.50     7145.03     78.99 o 
   6   0   0     3921.24     4674.73     21.33 o 
   7   0   0     2072.52     2211.25     32.04 o 
   8   0   0       15.87       20.01     18.20 o 
   9   0   0      185.90      208.27     22.21 o 
  10   0   0      314.35      353.77     50.01 o 
   2   1   0       81.62       94.46      5.15 o 
   3   1   0     2678.76     3001.63     32.43 o 
   4   1   0     3152.78     3620.09     26.62 o 
   5   1   0     1771.10     1883.81     30.49 o 
   6   1   0     4209.27     4954.90     36.63 o 
   7   1   0      525.53      600.10     10.96 o 
   8   1   0     3265.37     3696.16     32.51 o 
   9   1   0     1919.86     2166.81     23.40 o 
  10   1   0     1475.78     1669.78     38.33 o 
   0   2   0      461.39      652.29     10.51 o 
   1   2   0     3293.38     3707.07    127.79 o 
   2   2   0     2036.71     2218.65     27.43 o 
   3   2   0     1202.39     1274.02     32.06 o 
   4   2   0     1454.27     1670.08     16.46 o 
   5   2   0      378.06      424.09     32.27 o 
   6   2   0      227.76      257.10     13.81 o 
   7   2   0      312.42      368.97     13.46 o 
   8   2   0      137.41      124.22     14.66 o 
   9   2   0        2.93       11.20     14.99 o 
  10   2   0        3.55       18.60     32.17 o 
   1   3   0      322.37      418.35     20.51 o 
   2   3   0      238.91      237.38      9.81 o 
   3   3   0      179.60      192.39      8.33 o 
   4   3   0      785.83      906.34     12.35 o 
   5   3   0       94.97       94.37      7.92 o 
   6   3   0      332.45      384.53     13.49 o 
   7   3   0      223.64      283.04     12.35 o 
   8   3   0      820.53      960.53     33.71 o 
   9   3   0       68.14       73.95     21.29 o 
  10   3   0       89.94      111.53     33.19 o 
   0   4   0    34858.98    43502.69    183.57 o 
   1   4   0     1867.48     1990.76     13.31 o 
   2   4   0     3840.40     4158.34     67.21 o 
   3   4   0     3075.10     3417.35     17.28 o 
   4   4   0     2451.59     2585.10     16.98 o 
   5   4   0     2593.82     2783.99    132.63 o 
   6   4   0     1556.87     1677.59     34.17 o 
   7   4   0     1117.69     1326.93     19.50 o 
   8   4   0       13.03       15.97     12.81 o 
   9   4   0       57.97       66.81     42.22 o 
   1   5   0      197.01      217.00      4.41 o 
   2   5   0      476.88      456.13      8.21 o 
   3   5   0     1257.56     1406.79     11.06 o 
   4   5   0     3806.26     4240.81     31.25 o 
   5   5   0     1730.83     1761.44     26.80 o 
   6   5   0     3523.17     3856.32     37.51 o 
   7   5   0     2301.98     2505.14     24.58 o 
   8   5   0     1997.83     2359.72     24.35 o 
   9   5   0     2166.47     2410.46     57.63 o 
   0   6   0     4544.51     5241.23    122.29 o 
   1   6   0     8611.24     9608.46     17.09 o 
   2   6   0     6955.69     7754.26     59.30 o 
   3   6   0     5722.36     6258.13     69.29 o 
   4   6   0     4258.48     4717.59     48.43 o 
   5   6   0     1889.39     1950.32     18.10 o 
   6   6   0     1233.73     1338.13     23.55 o 
   7   6   0     1193.67     1274.99     16.89 o 
   8   6   0      555.50      670.64     17.86 o 
   9   6   0       31.39       41.57     46.48 o 
   1   7   0        2.81        4.78      4.99 o 
   2   7   0      594.18      651.55      9.28 o 
   3   7   0     1010.85     1096.01     11.89 o 
   4   7   0       55.26       78.02      6.95 o 
   5   7   0      882.57      975.24     10.52 o 
   6   7   0     1284.23     1398.36     48.97 o 
   7   7   0      618.63      695.00     15.21 o 
   8   7   0      415.17      480.45     18.09 o 
   9   7   0      797.05      879.12     52.89 o 
   0   8   0       19.10       15.17     10.05 o 
   1   8   0      112.37      114.11      5.54 o 
   2   8   0       13.48       18.27      5.86 o 
   3   8   0      284.33      305.44      8.64 o 
   4   8   0      140.23      140.31      7.97 o 
   5   8   0        0.34        0.66      8.05 o 
   6   8   0        6.50       10.96     11.76 o 
   7   8   0       44.81       56.80     12.87 o 
   8   8   0       28.70       34.55     15.36 o 
   1   9   0       78.67       74.52      5.53 o 
   2   9   0      148.53      142.91      7.93 o 
   3   9   0      107.35      113.43      9.19 o 
   4   9   0      763.46      835.52     14.62 o 
   5   9   0      461.21      483.69     14.59 o 
   6   9   0      609.15      650.25     26.07 o 
   7   9   0      814.55      852.87     16.49 o 
   8   9   0      242.25      286.04     16.47 o 
   0  10   0     5242.15     5638.66    171.96 o 
   1  10   0     3133.31     3278.91     25.46 o 
   2  10   0     3588.47     3624.32     20.03 o 
   3  10   0     3778.96     3992.40     21.19 o 
   4  10   0     1499.29     1572.93     30.45 o 
   5  10   0     1532.61     1677.41     17.29 o 
   6  10   0      915.02     1010.62     20.10 o 
   7  10   0      589.09      623.17     16.63 o 
   8  10   0      270.10      287.51     17.17 o 
   1  11   0       13.42       25.67      9.80 o 
   2  11   0      389.67      408.53     15.86 o 
   3  11   0     1533.10     1549.23     24.79 o 
   4  11   0       87.40       98.35      8.58 o 
   5  11   0     1322.45     1508.65     17.56 o 
   6  11   0     2484.79     2727.39     34.94 o 
   7  11   0      253.06      288.37     16.16 o 
   0  12   0     3069.43     3352.47    111.85 o 
   1  12   0      662.94      684.54     22.60 o 
   2  12   0     1358.47     1393.40     21.51 o 
   3  12   0     1352.11     1385.83     22.81 o 
   4  12   0      530.31      560.09     11.50 o 
   5  12   0      899.96      979.10     21.78 o 
   6  12   0      185.47      215.40     17.71 o 
   1  13   0       12.95        7.56     13.95 o 
   2  13   0        3.12       17.71     14.53 o 
   3  13   0       24.23       30.18     15.10 o 
   4  13   0       20.68       30.21     12.68 o 
   5  13   0        2.49        0.00     13.05 o 
   0  14   0     1149.99     1243.62     32.83 o 
   1  14   0      129.18      162.90     16.67 o 
   2  14   0      428.98      469.02     18.29 o 
   3  14   0      201.04      198.98     17.55 o 
   4  14   0       40.45       58.92     16.32 o 
   1  15   0        6.58       16.34     17.76 o 
   2  15   0       46.50       46.57     18.29 o 
   3  15   0      420.03      450.39     16.18 o 
 -10   1   1      907.42      944.18     20.15 o 
  -9   1   1     1069.44     1166.94     18.83 o 
  -8   1   1       14.94       14.19     12.08 o 
  -7   1   1     2185.53     2252.59     25.57 o 
  -6   1   1     1069.57     1053.47     17.56 o 
  -5   1   1     1202.20     1246.65     11.39 o 
  -4   1   1      581.21      587.64      8.42 o 
  -3   1   1        7.14        4.88      3.35 o 
  -2   1   1      219.52      205.94      6.26 o 
  -1   1   1       65.56       73.03      3.04 o 
   0   1   1     1785.69     1716.54     18.52 o 
   1   1   1      485.51      480.59      6.30 o 
   2   1   1     1499.93     1415.43     12.99 o 
   3   1   1     2344.62     2397.55     30.42 o 
   4   1   1      575.63      554.26      8.98 o 
   5   1   1      985.47      881.18     39.19 o 
   6   1   1      862.01      842.69     15.43 o 
   7   1   1     1606.17     1559.30     30.24 o 
   8   1   1      730.90      773.17     29.64 o 
   9   1   1     1162.52     1129.47     29.50 o 
 -10   2   1        5.57        5.32     17.37 o 
  -9   2   1       74.74       66.13     14.86 o 
  -8   2   1      910.61      928.48     34.02 o 
  -7   2   1     3072.69     3091.68     28.17 o 
  -6   2   1     1940.25     1904.34     14.20 o 
  -5   2   1     4497.57     4487.78     42.55 o 
  -4   2   1     3223.33     2818.28     24.50 o 
  -3   2   1     8138.25     7619.67     24.59 o 
  -2   2   1    14608.09    15054.02     44.37 o 
  -1   2   1    27480.10    28999.06    148.49 o 
   0   2   1     3314.85     3316.74     50.02 o 
   1   2   1    13033.57    12285.78     76.76 o 
   2   2   1     6230.33     5709.68     41.74 o 
   3   2   1     5411.46     5010.89     36.70 o 
   4   2   1     9236.99     9930.41    132.43 o 
   5   2   1     1710.38     1533.86     45.12 o 
   6   2   1     1737.16     1814.35     18.82 o 
   7   2   1      167.61      162.75     11.24 o 
   8   2   1      680.13      641.07     66.79 o 
   9   2   1       18.17       32.09     26.67 o 
 -10   3   1     1927.41     2061.14     28.20 o 
  -9   3   1     2623.87     2834.30     31.54 o 
  -8   3   1     1576.08     1562.84     18.52 o 
  -7   3   1     2085.87     2123.38     22.64 o 
  -6   3   1     3872.90     3763.63     17.20 o 
  -5   3   1     3858.32     3706.91     19.97 o 
  -4   3   1      237.86      173.67      6.27 o 
  -3   3   1     2417.91     2329.86     23.89 o 
  -2   3   1      620.35      586.83     11.33 o 
  -1   3   1     3089.64     3418.69     47.46 o 
   0   3   1     2956.74     3129.43     24.74 o 
   1   3   1      788.56      747.36     25.60 o 
   2   3   1     2272.16     2242.26     23.28 o 
   3   3   1     4021.11     3952.42     35.38 o 
   4   3   1     2245.62     2110.14     25.10 o 
   5   3   1     3195.30     3172.45     24.46 o 
   6   3   1     4241.09     4281.65     48.20 o 
   7   3   1     1649.77     1802.52     27.43 o 
   8   3   1     3526.07     3505.84    129.83 o 
   9   3   1     3309.15     3092.35    108.32 o 
 -10   4   1      263.11      280.58     21.83 o 
  -9   4   1      243.31      239.47     18.64 o 
  -8   4   1       12.87        6.56     10.97 o 
  -7   4   1     1571.19     1508.88     28.35 o 
  -6   4   1      862.79      829.04     10.64 o 
  -5   4   1     2260.48     2029.54     12.60 o 
  -4   4   1     3068.72     2856.61     23.97 o 
  -3   4   1     4699.64     4560.87     61.91 o 
  -2   4   1     3707.07     3474.23     28.76 o 
  -1   4   1     1270.58     1267.85      9.12 o 
   0   4   1    24658.74    27162.59    253.05 o 
   1   4   1     2048.88     1723.84     41.03 o 
   2   4   1     2084.37     1971.93     24.06 o 
   3   4   1     7041.12     7112.71     30.38 o 
   4   4   1      576.35      495.98      8.24 o 
   5   4   1     1285.95     1237.73     16.21 o 
   6   4   1     2129.00     2098.45     16.97 o 
   7   4   1      124.28      120.36     11.69 o 
   8   4   1       21.97       34.03     17.76 o 
   9   4   1       50.78       68.97     28.12 o 
 -10   5   1       40.63       48.48     21.15 o 
  -9   5   1       14.61       30.08     20.27 o 
  -8   5   1      875.15      862.98     16.57 o 
  -7   5   1       19.70       21.27     10.92 o 
  -6   5   1       72.36       75.50      9.20 o 
  -5   5   1        3.21        5.41      7.45 o 
  -4   5   1       31.21       32.60      5.01 o 
  -3   5   1      586.15      573.40     10.53 o 
  -2   5   1       24.07       25.53      4.21 o 
  -1   5   1       69.74       68.87      5.64 o 
   0   5   1      240.75      266.27      7.21 o 
   1   5   1       34.92       32.56      5.33 o 
   2   5   1       31.31       24.48      6.94 o 
   3   5   1       22.91       29.25      5.96 o 
   4   5   1      426.48      407.64     11.34 o 
   5   5   1       33.14       31.50      8.33 o 
   6   5   1      423.41      433.04     11.47 o 
   7   5   1        3.32        3.99     11.64 o 
   8   5   1      130.62      115.18     18.97 o 
   9   5   1       55.51       61.49     28.56 o 
  -9   6   1       38.78       31.88     21.93 o 
  -8   6   1       78.23       78.17     14.01 o 
  -7   6   1      492.75      469.19     14.63 o 
  -6   6   1      310.30      281.42     10.63 o 
  -5   6   1     1032.59      909.81     32.86 o 
  -4   6   1       36.78       21.38      5.80 o 
  -3   6   1     1185.26     1176.00     30.63 o 
  -2   6   1     1953.71     1990.65     30.90 o 
  -1   6   1     2076.13     2150.65     13.21 o 
   0   6   1     1554.16     1611.34     17.37 o 
   1   6   1      900.85      814.74     12.41 o 
   2   6   1      594.82      562.47     13.11 o 
   3   6   1      820.25      774.35     11.97 o 
   4   6   1      837.04      811.88     22.63 o 
   5   6   1      458.68      429.89     10.37 o 
   6   6   1      371.58      357.84     11.39 o 
   7   6   1       18.87       25.42     12.03 o 
   8   6   1      128.22      125.38     18.13 o 
   9   6   1        0.85       12.75     29.36 o 
  -9   7   1     1250.63     1261.50     27.72 o 
  -8   7   1     1760.26     1641.53     26.08 o 
  -7   7   1      440.47      408.29     13.58 o 
  -6   7   1     2000.23     1786.86     23.66 o 
  -5   7   1     2004.42     1854.53     12.62 o 
  -4   7   1      150.47      126.29      7.34 o 
  -3   7   1     1390.78     1320.19     14.53 o 
  -2   7   1      195.48      206.08      6.65 o 
  -1   7   1     1580.30     1643.71     12.56 o 
   0   7   1      696.90      724.90      8.40 o 
   1   7   1      267.06      249.70      7.11 o 
   2   7   1      517.45      473.80     13.02 o 
   3   7   1     1730.22     1690.42     12.54 o 
   4   7   1     1657.63     1485.40     14.74 o 
   5   7   1     1641.52     1555.76     26.65 o 
   6   7   1     2675.03     2567.32     18.33 o 
   7   7   1      240.73      246.65     12.98 o 
   8   7   1     2667.12     2552.70     34.50 o 
  -9   8   1      243.11      222.81     17.61 o 
  -8   8   1       57.28       47.65     15.10 o 
  -7   8   1     2221.38     2006.04     48.39 o 
  -6   8   1      963.87      894.69     16.96 o 
  -5   8   1     3177.20     2979.28     30.59 o 
  -4   8   1     4588.26     4269.54     26.00 o 
  -3   8   1     3869.77     3686.77     19.14 o 
  -2   8   1     5138.11     5026.63     54.03 o 
  -1   8   1     3960.58     3685.82     26.01 o 
   0   8   1    14089.37    14917.56    136.94 o 
   1   8   1     3733.63     3536.86     17.25 o 
   2   8   1     3914.51     3394.95     53.62 o 
   3   8   1     4820.05     4579.04     60.93 o 
   4   8   1     1860.23     1736.34     12.78 o 
   5   8   1     1755.96     1621.84     25.61 o 
   6   8   1     2227.92     2114.85     25.34 o 
   7   8   1      266.90      230.69     17.94 o 
   8   8   1       35.66       43.40     19.23 o 
  -8   9   1     1087.14     1073.65     20.26 o 
  -7   9   1     1307.42     1169.11     19.82 o 
  -6   9   1      678.44      636.56     14.20 o 
  -5   9   1      469.92      415.27     18.05 o 
  -4   9   1     1059.90     1011.61     14.05 o 
  -3   9   1      292.40      298.80      8.99 o 
  -2   9   1      189.48      184.34     10.44 o 
  -1   9   1       11.03       15.11      8.29 o 
   0   9   1       30.11       24.93      7.21 o 
   1   9   1      544.13      549.52      9.97 o 
   2   9   1      257.43      247.45      8.36 o 
   3   9   1      387.60      362.93     10.17 o 
   4   9   1     1952.65     1879.82     19.46 o 
   5   9   1      651.29      657.38     16.29 o 
   6   9   1     1706.70     1636.69     31.26 o 
   7   9   1     1299.62     1210.09     25.36 o 
   8   9   1      800.13      755.91     25.81 o 
  -8  10   1       60.89       54.21     16.50 o 
  -7  10   1      152.43      147.71     16.13 o 
  -6  10   1      122.63      116.63     12.61 o 
  -5  10   1       10.54        1.48     11.75 o 
  -4  10   1     1087.19      952.37     26.06 o 
  -3  10   1      517.38      510.48     20.88 o 
  -2  10   1      256.11      253.12      7.96 o 
  -1  10   1      903.75      881.30     12.09 o 
   0  10   1       83.19       75.06      7.95 o 
   1  10   1      751.70      715.37     11.26 o 
   2  10   1      448.66      410.73      9.54 o 
   3  10   1      757.85      727.10     17.11 o 
   4  10   1      308.89      293.94     10.66 o 
   5  10   1        3.16        4.76     12.35 o 
   6  10   1      116.46      111.78     13.91 o 
   7  10   1      185.56      190.32     22.14 o 
  -7  11   1        1.29        9.15     15.28 o 
  -6  11   1       59.47       62.86     14.33 o 
  -5  11   1       36.55       39.06     13.04 o 
  -4  11   1      209.44      195.28     11.19 o 
  -3  11   1        0.28        3.54      9.40 o 
  -2  11   1        0.47        0.00     12.23 o 
  -1  11   1       97.46       94.72     10.63 o 
   0  11   1       34.93       41.99     10.90 o 
   1  11   1       14.40       19.31     10.33 o 
   2  11   1       24.59       26.34     11.50 o 
   3  11   1      121.57      120.89     10.65 o 
   4  11   1      500.04      496.50     17.90 o 
   5  11   1        3.33        0.00     12.99 o 
   6  11   1      127.36      113.75     15.03 o 
  -6  12   1      221.80      206.49     15.82 o 
  -5  12   1      918.12      863.07     26.03 o 
  -4  12   1     1267.15     1184.11     21.87 o 
  -3  12   1      726.20      727.19     18.61 o 
  -2  12   1     1574.20     1568.10     34.74 o 
  -1  12   1     1870.78     1788.59     20.79 o 
   0  12   1     1934.54     1968.82     20.13 o 
   1  12   1     1284.06     1245.68     28.49 o 
   2  12   1     1229.13     1249.09     22.16 o 
   3  12   1      582.00      587.59     17.94 o 
   4  12   1     1283.61     1263.75     44.22 o 
   5  12   1      334.64      294.05     16.88 o 
   6  12   1      516.44      485.73     19.00 o 
  -6  13   1      433.38      432.20     31.10 o 
  -5  13   1      653.08      611.87     20.48 o 
  -4  13   1      512.50      520.00     16.82 o 
  -3  13   1       45.78       43.66     12.27 o 
  -2  13   1      191.26      184.00     15.74 o 
  -1  13   1        5.52        4.72     15.04 o 
   0  13   1        5.35        1.42     13.26 o 
   1  13   1      459.10      456.63     18.11 o 
   2  13   1      312.32      314.28     17.99 o 
   3  13   1      436.39      461.32     18.94 o 
   4  13   1      940.49      936.37     20.80 o 
   5  13   1      538.65      487.30     20.62 o 
  -4  14   1     1283.42     1227.67     28.48 o 
  -3  14   1     2044.33     1916.55     42.79 o 
  -2  14   1      962.69      955.47     33.48 o 
  -1  14   1     1834.60     1866.49     30.21 o 
   0  14   1     1358.22     1283.92     18.93 o 
   1  14   1     1318.33     1371.20     23.52 o 
   2  14   1      974.53      954.08     21.94 o 
   3  14   1     2577.56     2582.70     34.21 o 
   4  14   1      528.72      539.84     24.98 o 
  -3  15   1      484.07      489.71     17.96 o 
  -2  15   1       47.02       45.84     19.37 o 
  -1  15   1       22.10       12.89     19.44 o 
   0  15   1        0.55       13.65     19.32 o 
   1  15   1       32.61       28.21     19.27 o 
   2  15   1      182.15      179.08     20.18 o 
 -10   0   2      473.57      450.02     45.51 o 
  -9   0   2      599.53      611.46     39.51 o 
  -8   0   2      645.60      621.84     21.29 o 
  -7   0   2     3886.00     3836.51     29.10 o 
  -6   0   2     2298.03     2251.11     32.02 o 
  -5   0   2     1734.95     1510.09     51.16 o 
  -4   0   2    13701.70    13396.02    239.30 o 
  -3   0   2     8998.30     8679.83    146.29 o 
  -2   0   2     7228.95     7065.90     56.67 o 
  -1   0   2    12309.81    12594.47    221.12 o 
   0   0   2    17882.93    17862.29     48.46 o 
   1   0   2     6217.10     5524.24     60.67 o 
   2   0   2     4856.66     4251.89    227.86 o 
   3   0   2    13733.23    13790.01    138.82 o 
   4   0   2     1179.15      950.66     35.78 o 
   5   0   2     1514.03     1422.74     36.42 o 
   6   0   2     3008.82     2738.83     51.59 o 
   7   0   2       56.50       56.50     36.24 o 
   8   0   2       15.64       52.94     42.23 o 
   9   0   2      186.41      193.11     34.25 o 
 -10   1   2     1168.42     1225.17     30.83 o 
  -9   1   2     1023.02      960.39     27.22 o 
  -8   1   2     1669.38     1673.44     18.11 o 
  -7   1   2     1992.59     1923.07     22.25 o 
  -6   1   2     1313.51     1222.35     22.52 o 
  -5   1   2     1741.66     1648.16     23.67 o 
  -4   1   2       33.60       14.76      6.38 o 
  -3   1   2      762.58      711.14      7.31 o 
  -2   1   2      303.16      270.08      6.08 o 
  -1   1   2      356.57      351.24      7.17 o 
   0   1   2        5.84        6.85      4.33 o 
   1   1   2     1167.26     1131.26     11.03 o 
   2   1   2     2612.69     2363.07     40.87 o 
   3   1   2     1295.94     1232.47     28.90 o 
   4   1   2     2483.53     2432.72     27.94 o 
   5   1   2     2544.04     2576.97     25.18 o 
   6   1   2     2207.87     2150.60     21.17 o 
   7   1   2     2411.59     2273.68     30.81 o 
   8   1   2     1912.29     1657.54     35.77 o 
   9   1   2     1866.54     1695.55     41.40 o 
 -10   2   2        4.30        0.00     17.26 o 
  -9   2   2        6.21        9.61     14.54 o 
  -8   2   2      300.35      277.59     13.43 o 
  -7   2   2      275.01      265.19      8.86 o 
  -6   2   2      519.34      489.66      8.74 o 
  -5   2   2      550.05      533.26      9.29 o 
  -4   2   2      820.90      741.00      8.65 o 
  -3   2   2     1237.01     1204.91     13.67 o 
  -2   2   2     1214.15     1174.02     11.55 o 
  -1   2   2     4558.03     4695.62     46.03 o 
   0   2   2      105.37       67.52      4.38 o 
   1   2   2     1919.28     1848.10     14.47 o 
   2   2   2      800.22      694.24     12.48 o 
   3   2   2      449.85      398.64     10.15 o 
   4   2   2     1369.49     1364.16     24.87 o 
   5   2   2      118.61      115.96     12.46 o 
   6   2   2      123.16      126.91     13.35 o 
   7   2   2       49.73       54.83     14.71 o 
   8   2   2       22.70       17.64     16.72 o 
   9   2   2        8.56        6.20     28.66 o 
 -10   3   2        9.71       11.24     17.18 o 
  -9   3   2        2.21        6.62     14.53 o 
  -8   3   2      856.90      790.82     14.48 o 
  -7   3   2        1.98        0.00      8.41 o 
  -6   3   2       73.58       68.58      7.60 o 
  -5   3   2      253.87      242.38      8.50 o 
  -4   3   2      286.04      313.97      7.49 o 
  -3   3   2      286.50      265.20      5.19 o 
  -2   3   2      149.85      137.12      5.18 o 
  -1   3   2      166.21      162.48      4.30 o 
   0   3   2       32.80       25.14      5.42 o 
   1   3   2      188.79      185.67      5.77 o 
   2   3   2       72.78       68.47      7.99 o 
   3   3   2        1.28        0.65      3.82 o 
   4   3   2      335.78      307.85      9.28 o 
   5   3   2       71.33       63.87      6.08 o 
   6   3   2      320.12      319.52     14.68 o 
   7   3   2       26.72       42.17     15.61 o 
   8   3   2      157.27      127.03     17.58 o 
 -10   4   2      166.00      172.73     18.06 o 
  -9   4   2      167.56      165.57     15.60 o 
  -8   4   2      536.56      546.70     16.68 o 
  -7   4   2     1632.45     1507.96     14.39 o 
  -6   4   2      997.74      938.59     16.92 o 
  -5   4   2      809.97      642.97     11.41 o 
  -4   4   2     5482.55     5179.32     17.19 o 
  -3   4   2     3555.83     3328.69     40.88 o 
  -2   4   2     3299.40     3074.02     39.24 o 
  -1   4   2     6969.11     7255.24     81.45 o 
   0   4   2     4447.18     4346.52     22.94 o 
   1   4   2     2675.74     2411.67     24.58 o 
   2   4   2     2342.39     2051.46     22.61 o 
   3   4   2     4723.33     4569.11     25.71 o 
   4   4   2      954.62      797.79     21.50 o 
   5   4   2      660.09      643.36     10.46 o 
   6   4   2     1026.57      939.82     19.74 o 
   7   4   2       34.95       42.07     16.36 o 
   8   4   2        4.86        4.42     18.38 o 
 -10   5   2     1734.02     1732.73     33.55 o 
  -9   5   2     1514.98     1529.05     39.73 o 
  -8   5   2      491.74      515.76     12.39 o 
  -7   5   2     4182.45     3839.03     38.22 o 
  -6   5   2     1049.82      922.05     12.02 o 
  -5   5   2     1457.42     1368.73     14.27 o 
  -4   5   2      996.14      879.54      8.62 o 
  -3   5   2        6.27        4.90      6.51 o 
  -2   5   2       28.11       32.13      6.17 o 
  -1   5   2      123.94      122.18      4.63 o 
   0   5   2       55.49       42.33      5.73 o 
   1   5   2     1100.15     1026.34     10.84 o 
   2   5   2     2523.95     2376.76     20.44 o 
   3   5   2     2862.13     2778.32     22.58 o 
   4   5   2     2231.01     2092.30     11.84 o 
   5   5   2     2754.28     2713.59     34.21 o 
   6   5   2     1618.70     1572.51     22.33 o 
   7   5   2     4468.36     4378.57    122.81 o 
   8   5   2     1844.75     1862.29    100.33 o 
  -9   6   2       72.63       67.49     21.70 o 
  -8   6   2     1067.83     1015.01     17.07 o 
  -7   6   2     1429.12     1357.52     16.66 o 
  -6   6   2     2384.61     2277.37     23.24 o 
  -5   6   2     2108.47     1887.69     36.04 o 
  -4   6   2     3450.41     3133.16     15.83 o 
  -3   6   2     5260.83     5077.42     48.59 o 
  -2   6   2     4456.77     4141.17     35.97 o 
  -1   6   2    14737.22    15413.87     76.03 o 
   0   6   2     1267.11     1028.29     13.82 o 
   1   6   2     6542.71     6140.38     41.58 o 
   2   6   2     3233.15     2909.27     26.05 o 
   3   6   2     2809.66     2486.89     57.01 o 
   4   6   2     4568.37     4414.20     25.18 o 
   5   6   2      564.41      499.83     10.33 o 
   6   6   2      748.51      693.23     17.91 o 
   7   6   2      103.98      110.35     17.81 o 
   8   6   2      128.66       95.20     20.23 o 
  -9   7   2      876.06      883.37     26.47 o 
  -8   7   2       21.75       17.14     13.35 o 
  -7   7   2      647.36      589.86     14.47 o 
  -6   7   2      526.31      501.30     12.85 o 
  -5   7   2      373.73      331.71     20.17 o 
  -4   7   2       77.85       68.81      7.02 o 
  -3   7   2      383.53      385.04      9.28 o 
  -2   7   2        8.44        4.29      6.81 o 
  -1   7   2      508.78      522.28      7.18 o 
   0   7   2      177.93      172.81      5.89 o 
   1   7   2       72.70       68.74      7.73 o 
   2   7   2     1157.47     1101.77     11.09 o 
   3   7   2      375.67      344.11     10.94 o 
   4   7   2      190.23      172.18      8.95 o 
   5   7   2     1554.49     1501.22     17.97 o 
   6   7   2      385.96      380.71     17.56 o 
   7   7   2      553.73      500.29     20.08 o 
   8   7   2      708.55      658.84     23.39 o 
  -9   8   2       48.11       50.29     16.47 o 
  -8   8   2      135.26      134.17     15.14 o 
  -7   8   2        9.68        3.90     12.32 o 
  -6   8   2        1.49        3.43     11.06 o 
  -5   8   2       16.05       12.84      7.63 o 
  -4   8   2        0.35        0.00      7.51 o 
  -3   8   2        9.75        6.81      8.11 o 
  -2   8   2       11.24       20.71      8.55 o 
  -1   8   2      533.38      553.67      7.91 o 
   0   8   2      391.61      403.72     10.92 o 
   1   8   2        0.12        5.75      7.93 o 
   2   8   2        0.02        0.00      8.70 o 
   3   8   2        2.12        0.86     10.31 o 
   4   8   2      207.22      194.11      9.55 o 
   5   8   2        5.67        5.27     10.58 o 
   6   8   2       36.70       35.64     16.64 o 
   7   8   2        1.25        0.00     19.29 o 
  -8   9   2        9.64       12.93     15.00 o 
  -7   9   2     1410.86     1254.05     20.48 o 
  -6   9   2      143.25      146.52     12.68 o 
  -5   9   2      687.78      680.15     14.16 o 
  -4   9   2      122.30      108.90      9.00 o 
  -3   9   2       94.69       92.80      8.89 o 
  -2   9   2        0.15        6.85      9.61 o 
  -1   9   2      106.72       90.73      9.00 o 
   0   9   2        2.72        7.32      9.12 o 
   1   9   2      235.47      235.24     10.19 o 
   2   9   2      695.52      688.85     18.63 o 
   3   9   2     1303.26     1275.35     24.53 o 
   4   9   2      165.57      152.74     11.38 o 
   5   9   2      657.98      645.14     15.19 o 
   6   9   2      100.91       76.51     19.95 o 
   7   9   2     1688.11     1649.12     29.20 o 
  -8  10   2      452.08      435.67     18.22 o 
  -7  10   2     1027.88      967.72     20.20 o 
  -6  10   2     1595.11     1492.84     19.17 o 
  -5  10   2     1117.60     1016.84     25.30 o 
  -4  10   2     1735.56     1767.83     22.41 o 
  -3  10   2     3656.88     3676.37     27.26 o 
  -2  10   2     2335.21     2210.25     18.49 o 
  -1  10   2     6558.19     6307.22     47.24 o 
   0  10   2     1507.16     1390.93     24.76 o 
   1  10   2     3172.18     3149.03     33.13 o 
   2  10   2     1523.93     1410.80     16.55 o 
   3  10   2     2662.95     2618.14     71.43 o 
   4  10   2     1785.85     1628.23     24.12 o 
   5  10   2      398.94      365.25     20.40 o 
   6  10   2      659.40      584.28     23.34 o 
  -7  11   2      851.49      803.13     18.83 o 
  -6  11   2      784.93      753.96     19.52 o 
  -5  11   2      667.36      636.10     16.37 o 
  -4  11   2       19.88       12.31     10.59 o 
  -3  11   2      955.05      921.42     15.94 o 
  -2  11   2       36.24       35.63     10.33 o 
  -1  11   2      713.42      656.94     14.77 o 
   0  11   2       60.03       43.55     11.34 o 
   1  11   2      322.06      300.18     20.43 o 
   2  11   2     1332.16     1350.58     25.07 o 
   3  11   2      451.02      451.94     24.13 o 
   4  11   2      702.22      642.87     19.98 o 
   5  11   2     2420.70     2199.68     65.80 o 
   6  11   2     1179.20     1116.32     46.59 o 
  -6  12   2      258.13      261.88     16.22 o 
  -5  12   2      751.80      700.35     17.68 o 
  -4  12   2     1866.11     1785.20     39.34 o 
  -3  12   2      525.21      545.90     14.17 o 
  -2  12   2     1034.28     1020.42     17.24 o 
  -1  12   2      477.97      431.65     16.24 o 
   0  12   2     2050.01     2041.54     79.78 o 
   1  12   2     1416.49     1303.72     48.45 o 
   2  12   2     1057.25     1055.86     18.91 o 
   3  12   2      672.32      707.58     22.22 o 
   4  12   2       81.78       77.65     12.88 o 
   5  12   2      336.50      315.82     22.82 o 
  -5  13   2      142.69      126.57     16.41 o 
  -4  13   2      283.12      271.13     13.99 o 
  -3  13   2       50.60       40.06     13.21 o 
  -2  13   2       10.79       11.36     12.81 o 
  -1  13   2       11.75        5.08     16.28 o 
   0  13   2      113.38      103.94     35.06 o 
   1  13   2        3.45        4.59     16.65 o 
   2  13   2        0.32        2.58     17.55 o 
   3  13   2      151.61      148.65     15.54 o 
   4  13   2      277.05      265.84     13.69 o 
  -4  14   2       51.98       55.73     17.27 o 
  -3  14   2      537.25      538.65     16.60 o 
  -2  14   2      305.81      360.33     19.28 o 
  -1  14   2      396.87      335.62     23.80 o 
   0  14   2      140.03      142.35     44.81 o 
   1  14   2      416.93      424.54     46.51 o 
   2  14   2       40.55       42.55     19.80 o 
   3  14   2      414.33      431.16     22.97 o 
  -2  15   2        7.34       11.49     16.02 o 
  -1  15   2      140.92      134.09     16.22 o 
   0  15   2        6.21        0.00     24.00 o 
 -10   1   3      592.87      596.99     19.62 o 
  -9   1   3      718.07      754.22     18.02 o 
  -8   1   3       23.88       45.00     13.19 o 
  -7   1   3     1249.68     1266.04     21.54 o 
  -6   1   3      417.98      410.67     10.51 o 
  -5   1   3        3.49       71.12      8.27 o 
  -4   1   3      928.66     1029.46     13.84 o 
  -3   1   3        2.15       12.77      5.49 o 
  -2   1   3      377.75      432.61      5.44 o 
  -1   1   3      273.67      323.83      8.54 o 
   0   1   3      281.44      334.96      6.02 o 
   1   1   3      261.18      233.63      5.51 o 
   2   1   3     1268.77     1344.73     13.13 o 
   3   1   3     1321.07     1303.05     14.21 o 
   4   1   3      412.57      425.44     13.33 o 
   5   1   3     1596.39     1656.69     28.35 o 
   6   1   3      326.73      338.67     17.53 o 
   7   1   3     1449.65     1386.32     23.67 o 
   8   1   3      932.90      853.97     37.55 o 
 -10   2   3       95.47       89.09     19.71 o 
  -9   2   3      297.45      316.11     16.77 o 
  -8   2   3     2164.60     2016.31     25.80 o 
  -7   2   3      573.24      615.29     13.25 o 
  -6   2   3     3490.09     3682.15     35.47 o 
  -5   2   3     3217.27     3167.47     19.24 o 
  -4   2   3     3581.04     3620.80     18.48 o 
  -3   2   3     7502.34     8106.91     23.31 o 
  -2   2   3     5769.22     5858.66     33.66 o 
  -1   2   3    10544.86    11890.87     44.82 o 
   0   2   3     2034.55     2275.47     23.53 o 
   1   2   3     5839.77     6148.77     59.84 o 
   2   2   3     4478.95     4528.64     59.62 o 
   3   2   3     1895.75     2030.00     20.77 o 
   4   2   3     3497.46     3541.80     26.43 o 
   5   2   3      799.52      787.18     18.80 o 
   6   2   3       50.08      244.98     36.52 o 
   7   2   3      313.67      339.06     18.70 o 
   8   2   3       17.16       18.57     28.01 o 
 -10   3   3     1319.11     1431.57     41.64 o 
  -9   3   3     1379.13     1415.18     34.91 o 
  -8   3   3      930.24      958.20     18.90 o 
  -7   3   3     1961.53     2016.47     23.80 o 
  -6   3   3     1701.91     1729.80     20.45 o 
  -5   3   3      176.07      230.97     11.63 o 
  -4   3   3      267.52      548.75     43.06 o 
  -3   3   3      526.87      582.16     16.45 o 
  -2   3   3       97.78      161.36      5.87 o 
  -1   3   3       33.76       29.95      5.59 o 
   0   3   3      501.71      516.41      7.95 o 
   1   3   3     1010.29     1040.56     24.74 o 
   2   3   3     4538.70     4365.28     38.85 o 
   3   3   3     1283.25     1178.90     16.26 o 
   4   3   3     1788.62     1843.71     22.40 o 
   5   3   3     4528.45     4681.45     57.08 o 
   6   3   3     1816.01     1892.27     30.73 o 
   7   3   3     2885.04     2985.69     59.46 o 
   8   3   3     2628.92     2798.68     38.01 o 
  -9   4   3      381.40      360.91     18.97 o 
  -8   4   3      448.20      424.94     19.30 o 
  -7   4   3     1032.45     1098.50     15.87 o 
  -6   4   3     1013.43      952.06     12.19 o 
  -5   4   3      580.46      691.46     10.49 o 
  -4   4   3     5334.48     5311.12     18.57 o 
  -3   4   3     2386.00     2401.79     12.01 o 
  -2   4   3     2552.30     2872.10     20.83 o 
  -1   4   3     2537.01     2546.70     27.55 o 
   0   4   3     3799.76     3904.73     19.50 o 
   1   4   3     1676.71     1748.58     15.72 o 
   2   4   3     2720.04     3092.93     54.84 o 
   3   4   3     3002.56     2971.55     13.98 o 
   4   4   3       73.44      155.79     17.78 o 
   5   4   3      640.29      612.44     19.68 o 
   6   4   3      458.24      470.03     17.94 o 
   7   4   3       55.70       66.42     18.91 o 
  -9   5   3        1.12        0.00     17.26 o 
  -8   5   3      360.00      333.20     13.50 o 
  -7   5   3        1.06        4.08     10.41 o 
  -6   5   3       65.94       82.82     11.83 o 
  -5   5   3       53.47       48.59      7.17 o 
  -4   5   3       16.90       27.49      6.96 o 
  -3   5   3       80.49       82.69      6.62 o 
  -2   5   3       89.75       94.96      6.80 o 
  -1   5   3       86.33       76.91      4.64 o 
   0   5   3       73.19       81.78      6.83 o 
   1   5   3       33.98       37.91      7.15 o 
   2   5   3       28.31       28.32      7.53 o 
   3   5   3       20.67       24.61     11.08 o 
   4   5   3      323.52      294.67     13.59 o 
   5   5   3       37.61       29.78     14.82 o 
   6   5   3      250.09      242.93     18.26 o 
   7   5   3       17.25        3.79     19.56 o 
  -9   6   3      250.58      216.89     24.06 o 
  -8   6   3      194.09      175.01     13.11 o 
  -7   6   3       82.96       86.68     11.35 o 
  -6   6   3      624.77      625.80     17.43 o 
  -5   6   3      146.63      172.52     10.84 o 
  -4   6   3      701.55      668.05     11.01 o 
  -3   6   3     1443.54     1433.42     19.05 o 
  -2   6   3      836.56      850.44     13.40 o 
  -1   6   3      690.00      729.59      8.13 o 
   0   6   3      398.21      402.62     14.22 o 
   1   6   3      703.14      742.84     10.68 o 
   2   6   3      520.77      540.66     17.60 o 
   3   6   3      783.38      750.31     16.81 o 
   4   6   3      179.98      199.66     14.33 o 
   5   6   3       94.28       90.42     15.68 o 
   6   6   3        1.62        6.33     17.71 o 
   7   6   3       20.59       33.53     20.32 o 
  -9   7   3      407.74      476.99     24.99 o 
  -8   7   3     1178.65     1217.17     34.98 o 
  -7   7   3      794.42      890.07     17.57 o 
  -6   7   3     1030.54     1068.24     19.76 o 
  -5   7   3       82.30       70.45      9.14 o 
  -4   7   3       12.08      160.07     12.85 o 
  -3   7   3      643.00      675.06     10.70 o 
  -2   7   3        1.19       29.85      8.53 o 
  -1   7   3       66.06       60.33      5.96 o 
   0   7   3      372.64      394.99      7.33 o 
   1   7   3      765.99      803.19     10.39 o 
   2   7   3     2711.78     2554.98     22.43 o 
   3   7   3      217.73      202.01     13.09 o 
   4   7   3     1129.93     1197.73     19.88 o 
   5   7   3     2267.16     2267.43     37.74 o 
   6   7   3     1488.91     1580.91     41.83 o 
   7   7   3     1406.02     1494.30     33.19 o 
  -8   8   3     1214.40     1192.32     32.14 o 
  -7   8   3      942.83      897.45     22.64 o 
  -6   8   3     1373.50     1362.29     21.83 o 
  -5   8   3     1149.73     1289.37     20.33 o 
  -4   8   3     6398.78     6333.29     60.32 o 
  -3   8   3     2842.11     2997.25     22.88 o 
  -2   8   3     3972.25     4319.78     45.87 o 
  -1   8   3     3729.37     3772.40     73.64 o 
   0   8   3     3471.66     3728.76     22.57 o 
   1   8   3     2649.74     2680.76     20.93 o 
   2   8   3     3739.28     4056.33     50.30 o 
   3   8   3     2915.82     2959.82     24.50 o 
   4   8   3      298.39      338.59     22.85 o 
   5   8   3      851.25      890.58     22.02 o 
   6   8   3      330.95      330.02     25.70 o 
  -8   9   3      502.84      539.25     18.96 o 
  -7   9   3      697.55      688.54     32.91 o 
  -6   9   3      412.40      475.43     15.63 o 
  -5   9   3       74.27      132.82     13.00 o 
  -4   9   3      694.23      725.77     22.56 o 
  -3   9   3        1.01        8.47     11.21 o 
  -2   9   3       15.31       72.57     13.80 o 
  -1   9   3       47.90       51.84      9.96 o 
   0   9   3      787.04      817.49     12.66 o 
   1   9   3      179.54      189.84     11.07 o 
   2   9   3      680.18      712.16     17.48 o 
   3   9   3      694.88      678.41     26.57 o 
   4   9   3     1279.30     1314.19     30.02 o 
   5   9   3     1167.00     1184.24     26.03 o 
   6   9   3      880.81      926.58     27.36 o 
  -7  10   3      135.57      126.81     15.94 o 
  -6  10   3      170.07      187.04     15.34 o 
  -5  10   3      480.08      462.25     18.05 o 
  -4  10   3      156.20      168.64     12.74 o 
  -3  10   3      143.05      141.87     12.99 o 
  -2  10   3       59.17       72.19     14.58 o 
  -1  10   3     1779.29     1760.03     19.06 o 
   0  10   3      275.60      269.08     13.97 o 
   1  10   3      139.50      141.88     11.92 o 
   2  10   3      424.32      416.41     17.51 o 
   3  10   3        3.63       35.13     18.05 o 
   4  10   3      391.93      403.56     22.94 o 
   5  10   3      114.95      112.72     22.76 o 
  -7  11   3       46.26       34.44     16.35 o 
  -6  11   3       46.20       52.19     15.87 o 
  -5  11   3       24.58       24.15     14.13 o 
  -4  11   3       58.94       65.51     11.92 o 
  -3  11   3       39.10       45.06     13.56 o 
  -2  11   3        5.76       32.95     13.61 o 
  -1  11   3       84.51       93.03     12.20 o 
   0  11   3      336.43      341.25     17.40 o 
   1  11   3       70.25       56.68     14.02 o 
   2  11   3      202.83      200.60     14.00 o 
   3  11   3       18.06       15.71     18.84 o 
   4  11   3       79.94       83.38     21.42 o 
  -6  12   3      526.02      530.71     27.43 o 
  -5  12   3      314.66      374.10     24.61 o 
  -4  12   3     1757.44     1822.20     43.89 o 
  -3  12   3      741.96      789.53     32.70 o 
  -2  12   3     1253.70     1161.50     24.93 o 
  -1  12   3     1272.71     1315.12     26.07 o 
   0  12   3      507.49      642.84     59.29 o 
   1  12   3      862.48      893.09     32.67 o 
   2  12   3     1084.35     1150.59     22.54 o 
   3  12   3      534.29      529.43     17.76 o 
   4  12   3      227.78      278.49     23.80 o 
  -4  13   3      521.60      536.49     28.39 o 
  -3  13   3       24.03       31.97     14.17 o 
  -2  13   3       46.43       88.78     14.69 o 
  -1  13   3       38.79       33.70     16.44 o 
   0  13   3      559.32      574.48     59.62 o 
   1  13   3       50.26       60.17     31.38 o 
   2  13   3      662.33      687.21     38.20 o 
  -3  14   3      935.39     1040.41     27.60 o 
  -2  14   3      297.48      413.87     20.33 o 
  -1  14   3     3132.07     3599.75     80.85 o 
   0  14   3     1108.70     1245.33     59.54 o 
  -9   0   4      704.52      682.86     34.83 o 
  -8   0   4     1296.88     1233.67     29.51 o 
  -7   0   4     2115.84     1982.86     60.52 o 
  -6   0   4     1158.32     1199.44     33.97 o 
  -5   0   4     2321.58     2518.52     56.70 o 
  -4   0   4     8899.17     9280.75     37.22 o 
  -3   0   4     3131.38     3344.56    171.34 o 
  -2   0   4     5974.01     6227.71     50.35 o 
  -1   0   4     3159.88     3458.41     22.34 o 
   0   0   4     5162.75     5194.08    148.68 o 
   1   0   4     1890.26     2193.61     81.17 o 
   2   0   4     6129.12     6196.68     42.99 o 
   3   0   4     3230.16     3281.29     38.73 o 
   4   0   4       26.15      118.52     29.45 o 
   5   0   4     1000.93      924.74     38.35 o 
   6   0   4      209.22      227.37     40.77 o 
   7   0   4       55.26       66.92     47.90 o 
  -9   1   4      422.80      459.82     20.12 o 
  -8   1   4     1433.61     1400.94     30.92 o 
  -7   1   4      314.95      318.00     15.59 o 
  -6   1   4      822.76      840.65     13.02 o 
  -5   1   4       19.36       69.75     12.51 o 
  -4   1   4       48.45       94.16     16.87 o 
  -3   1   4       93.23      134.31      9.30 o 
  -2   1   4        9.76       12.80      5.22 o 
  -1   1   4       99.37       95.86      8.05 o 
   0   1   4     1074.50     1128.44     11.73 o 
   1   1   4     1291.58     1227.78      8.83 o 
   2   1   4     1636.67     1598.13     33.47 o 
   3   1   4      652.61      648.71     15.78 o 
   4   1   4     1912.62     1887.33     30.32 o 
   5   1   4     1687.67     1678.70     23.29 o 
   6   1   4     2329.76     2155.36     35.33 o 
  -9   2   4       12.83        0.00     17.74 o 
  -8   2   4      323.63      311.01     17.32 o 
  -7   2   4       84.36       69.52     14.00 o 
  -6   2   4      250.01      222.27     13.54 o 
  -5   2   4     1123.63     1207.62     36.59 o 
  -4   2   4      233.63      249.33     10.17 o 
  -3   2   4      642.38      669.87      9.70 o 
  -2   2   4      709.03      733.67     11.92 o 
  -1   2   4      840.67      846.21     11.39 o 
   0   2   4      562.53      557.03      9.31 o 
   1   2   4      498.81      469.83      9.48 o 
   2   2   4      594.83      670.36     21.18 o 
   3   2   4       33.70       48.91     13.71 o 
   4   2   4      348.42      325.58     17.04 o 
   5   2   4      139.67      141.18     18.43 o 
   6   2   4        2.42        2.35     20.10 o 
  -9   3   4        1.00        8.14     18.40 o 
  -8   3   4      388.30      346.65     17.52 o 
  -7   3   4        4.25        6.96     13.83 o 
  -6   3   4      132.03      119.89     12.91 o 
  -5   3   4        4.58       15.31     11.15 o 
  -4   3   4      259.86      291.59     10.30 o 
  -3   3   4       88.42       76.90      8.22 o 
  -2   3   4      140.09      156.15      6.57 o 
  -1   3   4       78.98       77.28      7.15 o 
   0   3   4      142.29      155.80      8.70 o 
   1   3   4      141.73      151.59      8.93 o 
   2   3   4      359.63      342.24      9.68 o 
   3   3   4       69.87       91.11     14.36 o 
   4   3   4      166.59      162.88     16.85 o 
   5   3   4       33.07       59.05     19.11 o 
   6   3   4      455.78      421.37     22.82 o 
  -9   4   4      259.19      246.87     19.56 o 
  -8   4   4      831.92      738.78     25.61 o 
  -7   4   4      712.02      693.71     21.42 o 
  -6   4   4      430.89      392.49     19.24 o 
  -5   4   4     1428.01     1455.96     19.96 o 
  -4   4   4     3845.83     3834.40     24.17 o 
  -3   4   4     1272.76     1312.66     11.61 o 
  -2   4   4     2850.89     2922.28     20.52 o 
  -1   4   4     1286.20     1380.73     13.43 o 
   0   4   4     2077.21     2079.82     32.41 o 
   1   4   4      920.45     1112.08     25.20 o 
   2   4   4     2965.96     2933.17     22.68 o 
   3   4   4     1084.11     1087.11     18.48 o 
   4   4   4       22.59       65.72     17.22 o 
   5   4   4      401.90      419.22     19.14 o 
   6   4   4       42.95       57.54     19.84 o 
  -9   5   4      750.78      816.46     31.80 o 
  -8   5   4     1137.65     1209.44     22.15 o 
  -7   5   4      517.23      535.82     17.21 o 
  -6   5   4      593.76      609.94     19.92 o 
  -5   5   4        8.28       48.47     15.92 o 
  -4   5   4      834.17      836.26     19.56 o 
  -3   5   4        1.77       82.46     11.26 o 
  -2   5   4      186.10      211.87      8.78 o 
  -1   5   4        3.69       16.64      6.47 o 
   0   5   4     1731.75     1719.83     13.82 o 
   1   5   4     1085.83     1150.70     11.97 o 
   2   5   4     1032.77      969.56     15.40 o 
   3   5   4     1895.37     1895.82     21.53 o 
   4   5   4     1922.42     1928.30     25.07 o 
   5   5   4     2128.75     2190.20     35.28 o 
   6   5   4     2267.52     2488.48     33.40 o 
  -8   6   4     1090.10     1023.68     21.85 o 
  -7   6   4      544.67      553.71     17.73 o 
  -6   6   4     1263.72     1190.15     18.56 o 
  -5   6   4     4154.61     4089.82     55.69 o 
  -4   6   4     1361.46     1347.13     30.00 o 
  -3   6   4     3068.79     3292.45     20.95 o 
  -2   6   4     2540.13     2700.65     15.02 o 
  -1   6   4     3587.13     3686.67     41.26 o 
   0   6   4     3043.59     3154.72     17.00 o 
   1   6   4     1698.31     1612.99     19.19 o 
   2   6   4     2745.79     3123.31     20.31 o 
   3   6   4      326.12      366.15     21.09 o 
   4   6   4     1112.73     1177.65     33.18 o 
   5   6   4      653.53      669.88     21.53 o 
   6   6   4       33.49       47.53     21.81 o 
  -8   7   4       24.91       64.14     16.85 o 
  -7   7   4      274.81      253.83     20.32 o 
  -6   7   4      189.17      188.99     17.90 o 
  -5   7   4       14.83       23.34     11.04 o 
  -4   7   4      249.32      240.61     16.38 o 
  -3   7   4       30.52       33.21     10.12 o 
  -2   7   4      315.39      343.35     11.27 o 
  -1   7   4       62.19       65.35      8.78 o 
   0   7   4        8.64        0.22      8.81 o 
   1   7   4      374.84      348.42     11.60 o 
   2   7   4      267.64      264.90     11.98 o 
   3   7   4      560.89      554.40     17.07 o 
   4   7   4      448.13      428.59     18.99 o 
   5   7   4      915.59      991.12     22.89 o 
  -8   8   4       51.67       40.44     17.90 o 
  -7   8   4       38.91       41.61     16.08 o 
  -6   8   4        7.15        3.94     17.51 o 
  -5   8   4       83.98       89.69     12.14 o 
  -4   8   4       20.87       15.24     11.58 o 
  -3   8   4        1.62        4.00     10.57 o 
  -2   8   4        3.41        0.00     10.96 o 
  -1   8   4        8.72        1.49     11.03 o 
   0   8   4        0.02        0.00      9.75 o 
   1   8   4        0.42        0.00     12.12 o 
   2   8   4       74.72       77.74     12.04 o 
   3   8   4       51.15       44.66     16.26 o 
   4   8   4        0.12        0.00     21.53 o 
   5   8   4        2.83       13.11     24.10 o 
  -7   9   4       48.15       56.96     16.89 o 
  -6   9   4       93.06      121.15     18.61 o 
  -5   9   4       31.11       33.52     17.28 o 
  -4   9   4      396.54      373.98     17.41 o 
  -3   9   4       10.05       28.42     11.66 o 
  -2   9   4       55.73       40.53     12.05 o 
  -1   9   4       14.57        8.00     14.18 o 
   0   9   4      522.75      507.61     13.52 o 
   1   9   4      173.41      190.67     13.01 o 
   2   9   4      154.59      161.07     16.77 o 
   3   9   4      682.86      635.13     28.18 o 
   4   9   4      343.43      326.98     23.95 o 
  -6  10   4      880.16      809.46     23.95 o 
  -5  10   4     1870.36     1855.28     26.96 o 
  -4  10   4     1217.15     1187.71     21.43 o 
  -3  10   4     2061.67     2208.51     22.05 o 
  -2  10   4     1318.63     1382.50     17.63 o 
  -1  10   4     1696.27     1743.31     21.77 o 
   0  10   4     2422.45     2538.94     20.58 o 
   1  10   4      760.31      849.66     16.96 o 
   2  10   4     1656.54     1757.61     39.32 o 
   3  10   4      451.56      513.34     28.38 o 
  -5  11   4       11.80       64.69     20.61 o 
  -4  11   4       52.37       86.53     15.44 o 
  -3  11   4      121.03      111.26     15.38 o 
  -2  11   4      199.43      204.82     14.95 o 
  -1  11   4      163.56      185.73     17.37 o 
   0  11   4       11.03       25.51     17.00 o 
   1  11   4      928.11      910.15     22.00 o 
   2  11   4      922.31     1026.65     32.83 o 
   3  11   4      359.38      410.27     29.53 o 
  -4  12   4      620.16      631.34     18.69 o 
  -3  12   4      507.46      511.61     19.13 o 
  -2  12   4     1161.06     1178.62     36.03 o 
  -1  12   4      602.56      653.00     20.31 o 
   0  12   4      549.33      580.39     30.63 o 
   1  12   4      409.77      470.89     21.19 o 
  -8   1   5      187.29      157.98     22.41 o 
  -7   1   5      188.26      168.92     20.81 o 
  -6   1   5        7.85        0.00     17.70 o 
  -5   1   5        1.54        1.32     13.78 o 
  -4   1   5      520.52      532.64     16.97 o 
  -3   1   5       22.11        8.25     10.83 o 
  -2   1   5      195.49      199.00      7.25 o 
  -1   1   5      152.03      161.75     10.30 o 
   0   1   5      268.56      235.94     12.39 o 
   1   1   5      718.02      731.46     35.83 o 
   2   1   5       10.26       20.70     19.39 o 
   3   1   5      957.86      943.98     25.86 o 
   4   1   5      783.67      781.53     29.09 o 
   5   1   5      775.14      845.56     42.02 o 
  -8   2   5      425.55      407.98     23.90 o 
  -7   2   5      878.40      927.66     65.51 o 
  -6   2   5      865.86      826.15     26.99 o 
  -5   2   5     5512.98     5882.10     76.01 o 
  -4   2   5     1040.38     1008.34     28.35 o 
  -3   2   5     2830.92     2819.79     21.39 o 
  -2   2   5     2039.33     1932.60     23.47 o 
  -1   2   5     1688.08     1515.65     18.45 o 
   0   2   5     3394.77     3133.44     24.53 o 
   1   2   5     2157.74     2057.10     20.71 o 
   2   2   5     1517.27     1419.93     20.57 o 
   3   2   5      109.61       80.51     17.64 o 
   4   2   5      639.75      657.39     29.14 o 
   5   2   5      186.98      175.86     32.66 o 
  -8   3   5      556.42      476.26     57.12 o 
  -7   3   5      422.09      370.48     18.18 o 
  -6   3   5       77.34       69.06     15.11 o 
  -5   3   5       60.36       50.54     14.66 o 
  -4   3   5      150.67      137.75     12.49 o 
  -3   3   5        0.98        0.00     11.22 o 
  -2   3   5      247.12      252.86      9.40 o 
  -1   3   5      723.45      693.20     11.05 o 
   0   3   5      232.72      236.35     11.65 o 
   1   3   5     2326.34     2281.51     24.92 o 
   2   3   5      627.22      594.32     18.64 o 
   3   3   5     1172.32     1084.02     22.34 o 
   4   3   5     2554.33     2572.90     53.64 o 
   5   3   5     1739.47     1900.46     40.45 o 
  -8   4   5      261.65      256.27     24.79 o 
  -7   4   5     1082.71      932.90     53.00 o 
  -6   4   5      442.62      454.01     25.46 o 
  -5   4   5      721.99      693.40     20.53 o 
  -4   4   5     1903.09     1967.69     27.39 o 
  -3   4   5      687.19      679.58     15.69 o 
  -2   4   5     2016.05     1916.34     17.37 o 
  -1   4   5     1229.42     1133.64     18.27 o 
   0   4   5      836.87      804.33     14.10 o 
   1   4   5      741.94      629.71     17.84 o 
   2   4   5      884.23      880.90     20.28 o 
   3   4   5      810.51      767.63     21.91 o 
   4   4   5       27.26       11.83     21.60 o 
  -8   5   5       54.02       39.97     19.68 o 
  -7   5   5       11.19       11.46     17.70 o 
  -6   5   5       86.73       89.35     16.14 o 
  -5   5   5       89.40       89.81     15.13 o 
  -4   5   5      178.09      183.11     13.14 o 
  -3   5   5        0.05        0.00     10.00 o 
  -2   5   5        8.46       11.00     11.50 o 
  -1   5   5        9.26       10.32      9.49 o 
   0   5   5        7.84       12.10     11.78 o 
   1   5   5       24.21       24.36     16.12 o 
   2   5   5      297.14      276.07     16.81 o 
   3   5   5        0.80        0.00     17.41 o 
   4   5   5       51.62       55.67     20.37 o 
  -7   6   5      315.72      300.89     19.07 o 
  -6   6   5      178.27      161.92     16.79 o 
  -5   6   5      561.60      501.66     17.49 o 
  -4   6   5      269.66      241.14     11.64 o 
  -3   6   5      500.48      503.76     16.63 o 
  -2   6   5      105.91      101.98     12.44 o 
  -1   6   5      168.97      146.87     10.56 o 
   0   6   5      757.34      684.36     15.77 o 
   1   6   5      248.92      228.08     17.66 o 
   2   6   5      173.44      156.48     18.97 o 
   3   6   5       36.03       24.04     18.62 o 
   4   6   5       29.99       28.16     21.16 o 
  -7   7   5      186.06      168.32     28.84 o 
  -6   7   5       90.09       83.90     20.93 o 
  -5   7   5       56.01       32.74     13.96 o 
  -4   7   5        0.32        0.00     12.87 o 
  -3   7   5        7.26        5.45     13.91 o 
  -2   7   5       63.12       68.19     12.67 o 
  -1   7   5      639.31      624.83     19.38 o 
   0   7   5       51.85       52.74     11.09 o 
   1   7   5     1444.16     1453.96     26.70 o 
   2   7   5      704.67      700.74     21.68 o 
   3   7   5      290.56      238.78     22.27 o 
  -6   8   5      529.28      508.99     24.14 o 
  -5   8   5     1622.16     1529.26     27.29 o 
  -4   8   5     2057.18     2006.93     35.25 o 
  -3   8   5      980.74      945.51     18.77 o 
  -2   8   5     3034.46     3047.39     35.06 o 
  -1   8   5     1488.32     1398.17     47.67 o 
   0   8   5     1156.78     1169.06     17.27 o 
   1   8   5     1148.10     1022.71     28.90 o 
   2   8   5     1219.85     1216.35     31.57 o 
   3   8   5      784.02      794.90     69.40 o 
  -5   9   5       89.57       70.11     20.93 o 
  -4   9   5        6.65       12.56     15.26 o 
  -3   9   5       29.24       25.88     15.59 o 
  -2   9   5       66.52       67.78     16.60 o 
  -1   9   5        2.71        8.11     16.30 o 
   0   9   5      406.78      444.63     16.18 o 
   1   9   5      504.95      514.47     19.81 o 
   2   9   5      340.96      333.63     28.99 o 
  -4  10   5       37.55       22.97     16.31 o 
  -3  10   5      102.62      109.47     16.97 o 
  -2  10   5      343.23      302.46     21.53 o 
  -1  10   5      302.77      311.62     20.44 o 
   0  10   5       63.84       66.58     15.12 o 
   1  10   5       95.08       81.88     19.09 o 
  -2  11   5        1.87       12.01     18.13 o 
  -7   0   6     1234.83     1255.24     45.68 o 
  -6   0   6     1610.49     1725.86     44.25 o 
  -5   0   6     1138.63     1179.65     38.98 o 
  -4   0   6     2191.05     2283.16     30.30 o 
  -3   0   6      634.54      643.40     26.31 o 
  -2   0   6     2428.54     2254.04    110.94 o 
  -1   0   6     3250.43     3041.23     41.64 o 
   0   0   6      407.33      513.97     34.06 o 
   1   0   6     1752.91     1654.67     40.37 o 
   2   0   6      410.97      466.98     39.71 o 
   3   0   6      484.67      539.95     45.17 o 
  -7   1   6      182.87      176.46     25.23 o 
  -6   1   6        1.64       23.34     22.26 o 
  -5   1   6      310.38      306.53     23.02 o 
  -4   1   6       26.65       33.10     14.65 o 
  -3   1   6       58.84       58.89     13.86 o 
  -2   1   6      141.34      143.96     10.73 o 
  -1   1   6      427.35      429.46     21.69 o 
   0   1   6      237.37      240.70     23.23 o 
   1   1   6      636.82      645.94     25.35 o 
   2   1   6      796.80      799.44     29.11 o 
   3   1   6      786.95      813.65     32.72 o 
  -7   2   6       43.74       26.52     23.92 o 
  -6   2   6      105.89       91.08     22.43 o 
  -5   2   6      560.41      600.10     35.57 o 
  -4   2   6       88.66       76.98     14.74 o 
  -3   2   6      281.80      280.73     14.70 o 
  -2   2   6      289.98      270.93     11.32 o 
  -1   2   6      158.46      148.53     21.25 o 
   0   2   6      193.60      194.54     22.96 o 
   1   2   6      298.29      292.79     25.99 o 
   2   2   6       95.05       79.30     26.92 o 
  -6   3   6       20.83       31.66     22.44 o 
  -5   3   6      116.06       94.11     25.96 o 
  -4   3   6      121.94      117.43     15.12 o 
  -3   3   6        0.26        0.00     13.84 o 
  -2   3   6       16.05       11.87     10.71 o 
  -1   3   6      108.82      103.64     21.64 o 
   0   3   6        5.97        4.24     22.61 o 
   1   3   6        6.22        5.72     24.27 o 
   2   3   6      304.84      342.45     28.09 o 
  -6   4   6      727.57      732.20     53.60 o 
  -5   4   6      784.42      918.70     26.75 o 
  -4   4   6      720.39      740.45     28.35 o 
  -3   4   6      285.94      292.61     18.76 o 
  -2   4   6     1099.51     1108.91     40.33 o 
  -1   4   6     1447.06     1295.25     19.34 o 
   0   4   6      197.71      208.95     24.03 o 
   1   4   6      865.35      842.40     22.99 o 
   2   4   6      135.57      161.75     22.34 o 
  -6   5   6       33.16       50.54     20.47 o 
  -5   5   6      209.42      233.92     22.77 o 
  -4   5   6        7.97       32.10     17.45 o 
  -3   5   6      111.54      126.42     14.98 o 
  -2   5   6      202.49      203.31     18.33 o 
  -1   5   6      357.91      388.99     15.05 o 
   0   5   6      610.03      561.38     29.61 o 
   1   5   6      792.46      839.97     23.92 o 
  -5   6   6     2177.91     2370.90     79.32 o 
  -4   6   6      581.32      612.40     25.80 o 
  -3   6   6     1252.49     1347.05    123.66 o 
  -2   6   6     1082.39     1052.64     23.83 o 
  -1   6   6      882.75      880.86     21.57 o 
   0   6   6      873.30      867.21     33.69 o 
   1   6   6     1248.73     1335.87     34.06 o 
  -4   7   6       46.32       46.52     23.44 o 
  -3   7   6       15.30       10.68     17.72 o 
  -2   7   6       12.88       17.23     16.11 o 
  -1   7   6       64.44       71.22     15.58 o 
   0   7   6       64.62       53.30     16.40 o 
                                                 
